# Supplementary material for: First Insight Into Multiple Paternity in the Potato Cyst Nematode Globodera pallida Facing Masculinizing Plant Resistance
Source: Ecol Evol. 2026 Jun 29;16(7):e73885. doi: 10.1002/ece3.73885 (PMC13314386; doi:10.1002/ece3.73885)
Supplement: Supplementary file 2 — Supporting Information: S2a Number of genotyped individuals (N) and number of individuals without missing data (n) per cyst Vv_SM1, number of fathers per cysts and full‐sib families inferred by the software Colony. The contribution of males to offspring for each family is expressed as a percentage (number of offspring/N). The maximum number of offspring observed in a family is shown in bold. The minimum number is shown in grey and bold. The inclusive and exclusive probabilities of each family are not included in the table. Note that they are generally low, indicating that the family can be split into more families. This is why we refer to a minimum number of males. [file ECE3-16-e73885-s001.xlsx]

## Sheet: Vv_SM1
Supporting Information S2a : Number of genotyped individuals (N) and number of individuals without missing data (n) per cyst Vv_SM1, number of fathers per cysts and full-sib families inferred by the software Colony. The contribution of males to offspring for each family is expressed as a percentage (number of offspring/N). The maximum number of offspring observed in a family is shown in bold. The…
Vv_SM1	N (n)	nb father Colony	family index	nb offspring members of this family	contribution of males to offspring %
Vv_SM1.4.A	39 (34)	7	1	5	12.8205
			2	5	12.8205
			3	4	10.2564
			4	4	10.2564
			5	10	25.641
			6	6	15.3846
			7	5	12.8205
Vv_SM1.4.B	40 (33)	7	1	14	35
			2	4	10
			3	8	20
			4	2	5
			5	9	22.5
			6	2	5
			7	1	2.5
Vv_SM1.4.C	33 (23)	6	1	5	15.625
			2	7	21.875
			3	8	25
			4	4	12.5
			5	7	21.875
			6	1	3.125
Vv_SM1.4.D	38 (27)	7	1	8	21.0526
			2	3	7.89474
			3	6	15.7895
			4	8	21.0526
			5	5	13.1579
			6	4	10.5263
			7	4	10.5263
Vv_SM1.4.E	40 (32)	6	1	6	15
			2	13	32.5
			3	9	22.5
			4	4	10
			5	7	17.5
			6	1	2.5
Vv_SM1.5.A	40 (34)	7	1	4	10
			2	5	12.5
			3	5	12.5
			4	5	12.5
			5	10	25
			6	10	25
			7	1	2.5
Vv_SM1.5.B	39 (31)	5	1	10	26.3158
			2	12	31.5789
			3	10	26.3158
			4	3	7.89474
			5	3	7.89474
Vv_SM1.5.C	34 (23)	6	1	3	8.82353
			2	4	11.7647
			3	9	26.4706
			4	8	23.5294
			5	1	2.94118
			6	9	26.4706
Vv_SM1.5.D	40 (36)	7	1	4	10
			2	10	25
			3	8	20
			4	8	20
			5	3	7.5
			6	6	15
			7	1	2.5
Vv_SM1.5.E	40 (36)	7	1	9	22.5
			2	12	30
			3	9	22.5
			4	6	15
			5	1	2.5
			6	2	5
			7	1	2.5
Vv_SM1.6.A	39 (30)	8	1	2	5.12821
			2	1	2.5641
			3	4	10.2564
			4	12	30.7692
			5	4	10.2564
			6	5	12.8205
			7	8	20.5128
			8	3	7.69231
Vv_SM1.6.B	39 (39)	4	1	2	5.12821
			2	14	35.8974
			3	4	10.2564
			4	19	48.7179
Vv_SM1.6.C	40 (31)	8	1	8	20
			2	15	37.5
			3	6	15
			4	2	5
			5	3	7.5
			6	4	10
			7	1	2.5
			8	1	2.5
Vv_SM1.6.D	39 (33)	9	1	4	10.2564
			2	5	12.8205
			3	7	17.9487
			4	4	10.2564
			5	7	17.9487
			6	8	20.5128
			7	2	5.12821
			8	1	2.5641
			9	1	2.5641
Vv_SM1.6.E	38 (36)	5	1	18	47.3684
			2	11	28.9474
			3	6	15.7895
			4	2	5.26316
			5	1	2.63158
Vv_SM1.7.A	40 (31)	6	1	5	12.5
			2	7	17.5
			3	4	10
			4	4	10
			5	8	20
			6	12	30
Vv_SM1.7.B	42 (32)	6	1	8	19.0476
			2	10	23.8095
			3	14	33.3333
			4	5	11.9048
			5	3	7.14286
			6	2	4.7619
Vv_SM1.7.C	46 (40)	8	1	3	6.52174
			2	17	36.9565
			3	7	15.2174
			4	8	17.3913
			5	4	8.69565
			6	3	6.52174
			7	3	6.52174
			8	1	2.17391
Vv_SM1.7.D	44 (43)	4	1	17	38.6364
			2	12	27.2727
			3	9	20.4545
			4	6	13.6364
Vv_SM1.7.E	39 (34)	4	1	14	35.8974
			2	9	23.0769
			3	10	25.641
			4	6	15.3846
Vv_SM1.8.A	45 (38)	5	1	21	46.6667
			2	15	33.3333
			3	4	8.88889
			4	4	8.88889
			5	1	2.22222
Vv_SM1.8.B	40 (38)	8	1	12	30
			2	7	17.5
			3	10	25
			4	1	2.5
			5	7	17.5
			6	1	2.5
			7	1	2.5
			8	1	2.5
Vv_SM1.8.C	35 (13)	.	.	.	.
Vv_SM1.8.D	36 (27)	4	1	17	47.2222
			2	17	47.2222
			3	1	2.77778
			4	1	2.77778
Vv_SM1.8.E	40 (35)	7	1	11	27.5
			2	14	35
			3	5	12.5
			4	1	2.5
			5	1	2.5
			6	1	2.5
			7	7	17.5
Vv_SM1.9.A	40 (32)	8	1	11	27.5
			2	4	10
			3	9	22.5
			4	4	10
			5	2	5
			6	6	15
			7	1	2.5
			8	3	7.5
Vv_SM1.9.B	40 (29)	7	1	8	20
			2	4	10
			3	12	30
			4	1	2.5
			5	9	22.5
			6	5	12.5
			7	1	2.5
Vv_SM1.9.C	39 (36)	8	1	2	5.12821
			2	5	12.8205
			3	3	7.69231
			4	6	15.3846
			5	2	5.12821
			6	8	20.5128
			7	2	5.12821
			8	11	28.2051
Vv_SM1.9.D	38 (31)	6	1	9	23.6842
			2	6	15.7895
			3	8	21.0526
			4	4	10.5263
			5	6	15.7895
			6	5	13.1579
Vv_SM1.9.E	40 (37)	8	1	8	20
			2	6	15
			3	15	37.5
			4	3	7.5
			5	1	2.5
			6	2	5
			7	1	2.5
			8	4	10
Vv_SM1.10.A	40 (38)	8	1	2	5
			2	5	12.5
			3	6	15
			4	2	5
			5	8	20
			6	14	35
			7	1	2.5
			8	2	5
Vv_SM1.10.B	38 (32)	8	1	13	34.2105
			2	5	13.1579
			3	7	18.4211
			4	4	10.5263
			5	1	2.63158
			6	3	7.89474
			7	3	7.89474
			8	2	5.26316
Vv_SM1.10.C	39 (33)	11	1	3	7.69231
			2	2	5.12821
			3	11	28.2051
			4	1	2.5641
			5	9	23.0769
			6	3	7.69231
			7	1	2.5641
			8	1	2.5641
			9	1	2.5641
			10	4	10.2564
			11	3	7.69231
Vv_SM1.10.D	38 (28)	9	1	4	10.5263
			2	4	10.5263
			3	6	15.7895
			4	4	10.5263
			5	6	15.7895
			6	2	5.26316
			7	2	5.26316
			8	9	23.6842
			9	1	2.63158
Vv_SM1.10.E	40 (39)	7	1	10	25
			2	5	12.5
			3	4	10
			4	12	30
			5	1	2.5
			6	7	17.5
			7	1	2.5

## Sheet: D_SM1
Supporting Information S2b : Number of genotyped individuals (N) and number of individuals without missing data (n) per cyst D_SM1, number of fathers per cysts and full-sib families inferred by the software Colony. The contribution of males to offspring for each family is expressed as a percentage (number of offspring/N). The maximum number of offspring observed in a family is shown in bold. The …
D_SM1	N (n)	nb father Colony	family index	nb offspring members of each family	contribution of males to offspring %
D_SM1.4.A	37 (17)	7	1	3	8.10811
			2	2	5.40541
			3	11	29.7297
			4	8	21.6216
			5	3	8.10811
			6	1	2.7027
			7	9	24.3243
D_SM1.4.B	33 (14)	6	1	6	18.1818
			2	4	12.1212
			3	3	9.09091
			4	9	27.2727
			5	5	15.1515
			6	6	18.1818
D_SM1.4.C	38 (32)	6	1	9	23.6842
			2	7	18.4211
			3	12	31.5789
			4	5	13.1579
			5	2	5.26316
			6	3	7.89474
D_SM1.4.D	38 (26)	7	1	10	26.3158
			2	4	10.5263
			3	10	26.3158
			4	8	21.0526
			5	3	7.89474
			6	2	5.26316
			7	1	2.63158
D_SM1.4.E	35 (18)	8	1	5	14.2857
			2	14	40
			3	7	20
			4	3	8.57143
			5	3	8.57143
			6	1	2.85714
			7	1	2.85714
			8	1	2.85714
D_SM1.6.A	.	.	.	.	.
D_SM1.6.B	39 (28)	10	1	5	12.8205
			2	8	20.5128
			3	7	17.9487
			4	4	10.2564
			5	4	10.2564
			6	2	5.12821
			7	3	7.69231
			8	2	5.12821
			9	2	5.12821
			10	2	5.12821
D_SM1.6.C	35 (31)	8	1	2	5.71429
			2	11	31.4286
			3	3	8.57143
			4	3	8.57143
			5	2	5.71429
			6	2	5.71429
			7	11	31.4286
			8	1	2.85714
D_SM1.6.D	35 (23)	7	1	8	22.8571
			2	7	20
			3	8	22.8571
			4	4	11.4286
			5	6	17.1429
			6	1	2.85714
			7	1	2.85714
D_SM1.6.E	38 (20)	7	1	8	21.0526
			2	4	10.5263
			3	5	13.1579
			4	7	18.4211
			5	4	10.5263
			6	6	15.7895
			7	4	10.5263
D_SM1.8.A	40 (34)	8	1	2	5
			2	5	12.5
			3	7	17.5
			4	9	22.5
			5	6	15
			6	6	15
			7	4	10
			8	1	2.5
D_SM1.8.B	37 (20)	6	1	9	24.3243
			2	8	21.6216
			3	8	21.6216
			4	6	16.2162
			5	3	8.10811
			6	3	8.10811
D_SM1.8.C	36 (28)	8	1	9	25
			2	2	5.55556
			3	11	30.5556
			4	7	19.4444
			5	1	2.77778
			6	3	8.33333
			7	1	2.77778
			8	2	5.55556
D_SM1.8.D	38 (25)	6	1	7	18.4211
			2	3	7.89474
			3	8	21.0526
			4	14	36.8421
			5	5	13.1579
			6	1	2.63158
D_SM1.8.E	39 (32)	9	1	13	33.3333
			2	5	12.8205
			3	3	7.69231
			4	5	12.8205
			5	3	7.69231
			6	1	2.5641
			7	7	17.9487
			8	1	2.5641
			9	1	2.5641
D_SM1.10.A	40 (34)	7	1	8	20
			2	8	20
			3	9	22.5
			4	3	7.5
			5	5	12.5
			6	4	10
			7	3	7.5
D_SM1.10.B	39 (39)	7	1	7	17.9487
			2	12	30.7692
			3	1	2.5641
			4	3	7.69231
			5	9	23.0769
			6	6	15.3846
			7	1	2.5641
D_SM1.10.C	37 (36)	8	1	6	16.2162
			2	4	10.8108
			3	8	21.6216
			4	5	13.5135
			5	4	10.8108
			6	5	13.5135
			7	2	5.40541
			8	3	8.10811
D_SM1.10.D	40 (39)	8	1	3	7.5
			2	6	15
			3	6	15
			4	9	22.5
			5	1	2.5
			6	6	15
			7	5	12.5
			8	4	10
D_SM1.10.E	40 (39)	6	1	19	47.5
			2	7	17.5
			3	6	15
			4	6	15
			5	1	2.5
			6	1	2.5
